# Supplementary material for: A new species and new records of the genus Alexeter Förster (Hymenoptera, Ichneumonidae, Ctenopelmatinae) from Beijing with a key to Chinese species
Source: Zookeys. 2019 Jul 1;858:77–89. doi: 10.3897/zookeys.858.35012 (PMC6614147; doi:10.3897/zookeys.858.35012)
Supplement: XML Treatment for Alexeter beijingensis [file zookeys.858.35012-treatment1.xml]

<!DOCTYPE tp:taxon-treatment
  PUBLIC "-//TaxonX//DTD Taxonomic Treatment Publishing DTD v0 20100105//EN" "tax-treatment-NSO.dtd">
<tp:taxon-treatment xmlns:tp="http://www.plazi.org/taxpub"><tp:treatment-meta><kwd-group><label>Taxon classification</label><kwd><named-content xmlns:xlink="http://www.w3.org/1999/xlink" content-type="kingdom">Animalia</named-content></kwd><kwd><named-content xmlns:xlink="http://www.w3.org/1999/xlink" content-type="order">Hymenoptera</named-content></kwd><kwd><named-content xmlns:xlink="http://www.w3.org/1999/xlink" content-type="family">Ichneumonidae</named-content></kwd></kwd-group><mixed-citation publication-type="journal"><person-group><name><surname>Sun</surname><given-names>Shu-Ping</given-names></name><name><surname>Wang</surname><given-names>Tao</given-names></name><name><surname>Sheng</surname><given-names>Mao-Ling</given-names></name><name><surname>Zong</surname><given-names>Shi-Xiang</given-names></name></person-group><article-title>A new species and new records of the genus <italic><tp:taxon-name><tp:taxon-name-part taxon-name-part-type="genus" reg="Alexeter">Alexeter</tp:taxon-name-part></tp:taxon-name></italic> Förster (<tp:taxon-name><tp:taxon-name-part taxon-name-part-type="order">Hymenoptera</tp:taxon-name-part></tp:taxon-name>, <tp:taxon-name><tp:taxon-name-part taxon-name-part-type="family">Ichneumonidae</tp:taxon-name-part></tp:taxon-name>, <tp:taxon-name><tp:taxon-name-part taxon-name-part-type="subfamily">Ctenopelmatinae</tp:taxon-name-part></tp:taxon-name>) from Beijing with a key to Chinese species</article-title><source>Zookeys</source><day>01</day><month>7</month><year>2019</year><volume>858</volume><fpage>77</fpage><lpage>89</lpage><pub-id pub-id-type="doi">10.3897/zookeys.858.35012</pub-id></mixed-citation></tp:treatment-meta><tp:nomenclature><tp:taxon-name>
            <tp:taxon-name-part taxon-name-part-type="genus" reg="Alexeter">Alexeter</tp:taxon-name-part>
            <tp:taxon-name-part taxon-name-part-type="species" reg="beijingensis">beijingensis</tp:taxon-name-part>
            <object-id xmlns:xlink="http://www.w3.org/1999/xlink" content-type="zoobank" xlink:type="simple">http://zoobank.org/A36502D6-F805-4493-AFA6-4EAC2B14A464</object-id>
          </tp:taxon-name><tp:taxon-authority>Sheng</tp:taxon-authority><tp:taxon-status xmlns:xlink="http://www.w3.org/1999/xlink" xlink:type="simple">sp. nov.</tp:taxon-status><xref ref-type="fig" rid="F1">Figs 1</xref><xref ref-type="fig" rid="F2">, 2</xref><xref ref-type="fig" rid="F3">, 3</xref><xref ref-type="fig" rid="F4">, 4</xref><xref ref-type="fig" rid="F5">, 5</xref><xref ref-type="fig" rid="F6">, 6</xref><xref ref-type="fig" rid="F7">, 7</xref><xref ref-type="fig" rid="F8">, 8</xref><xref ref-type="fig" rid="F9">, 9</xref><xref ref-type="fig" rid="F10">, 10</xref><xref ref-type="fig" rid="F11">, 11</xref></tp:nomenclature><tp:treatment-sec sec-type="etymology" id="SECID0EGGAE"><title>Etymology.</title><p>The name of the new species is derived from the type locality.</p></tp:treatment-sec><tp:treatment-sec sec-type="material" id="SECID0ELGAE"><title>Material examined.</title><p>Holotype female, Mentougou, Beijing, 20 August 2004, leg. Tao Wang and Shi-Xiang Zong (<abbrev xmlns:xlink="http://www.w3.org/1999/xlink" content-type="institution" xlink:title="General Station of Forest and Grassland Pest Management" id="ABBRID0ERGAE" xlink:type="simple">GSFGPM</abbrev>).</p></tp:treatment-sec><tp:treatment-sec sec-type="diagnosis" id="SECID0EWGAE"><title>Diagnosis.</title><p>Apical portion of clypeus shiny, apical margin weakly and evenly concave. Outer profiles of middle and hind tibiae with distinct spines. Propodeum (Fig. <xref ref-type="fig" rid="F7">7</xref>) shagreened, area between median longitudinal carinae shiny, almost smooth; posterolateral portion with long and dense grey setae. Head, mesosoma and metasoma almost entirely black. Subbasal portions of all tibiae and median bands of middle and hind tarsi white.</p></tp:treatment-sec><tp:treatment-sec sec-type="description" id="SECID0EAHAE"><title>Description.</title><p>Female. Body length approximately 11.5 mm. Fore wing length 10.0 mm.</p></tp:treatment-sec><tp:treatment-sec sec-type="Head" id="SECID0EFHAE"><title>Head.</title><p>Inner margins of eyes weakly indented opposite antennal sockets. Face (Fig. <xref ref-type="fig" rid="F2">2</xref>) 1.3 times as wide as long, uppermedian portion slightly convex; shagreened, with dense fine indistinct punctures; upper margin with a small median smooth tubercle. Clypeus (Fig. <xref ref-type="fig" rid="F2">2</xref>) transversely convex medially; basal portion shagreened, with indistinct short transverse wrinkle; apical portion smooth, shiny; apical margin weakly and evenly concave. Mandible with dense dark grey setae, lower tooth slightly longer than upper tooth. Malar space 0.5 times as long as basal mandibular width. Gena almost evenly convergent backward, in dorsal view approximately 0.8 times as long as width of eye. Vertex (Fig. <xref ref-type="fig" rid="F3">3</xref>) and frons with sculpture as that of face. Postocellar line 0.5 times as long as ocular-ocellar line. Antenna with 50 flagellomeres; ratios of lengths from first to fifth flagellomeres: 4.8:2.2:2.0:1.9:1.7; ultimate flagellomere twice as long as penultimate flagellomere. Occipital carina complete.</p><fig id="F1" position="float" orientation="portrait"><label>Figure 1.</label><caption><p><italic><tp:taxon-name><tp:taxon-name-part taxon-name-part-type="genus" reg="Alexeter">Alexeter</tp:taxon-name-part><tp:taxon-name-part taxon-name-part-type="species" reg="beijingensis">beijingensis</tp:taxon-name-part></tp:taxon-name></italic> sp. nov. Holotype. Female. Habitus (without wings), lateral view.</p></caption><graphic xmlns:xlink="http://www.w3.org/1999/xlink" xlink:href="zookeys-858-077-g001.jpg" position="float" orientation="portrait" xlink:type="simple" id="oo_313927.jpg"/></fig><fig id="F2" position="float" orientation="portrait"><label>Figure 2.</label><caption><p><italic><tp:taxon-name><tp:taxon-name-part taxon-name-part-type="genus" reg="Alexeter">Alexeter</tp:taxon-name-part><tp:taxon-name-part taxon-name-part-type="species" reg="beijingensis">beijingensis</tp:taxon-name-part></tp:taxon-name></italic> sp. nov. Holotype. Female. Head, anterior view.</p></caption><graphic xmlns:xlink="http://www.w3.org/1999/xlink" xlink:href="zookeys-858-077-g002.jpg" position="float" orientation="portrait" xlink:type="simple" id="oo_313928.jpg"/></fig><fig id="F3" position="float" orientation="portrait"><label>Figure 3.</label><caption><p><italic><tp:taxon-name><tp:taxon-name-part taxon-name-part-type="genus" reg="Alexeter">Alexeter</tp:taxon-name-part><tp:taxon-name-part taxon-name-part-type="species" reg="beijingensis">beijingensis</tp:taxon-name-part></tp:taxon-name></italic> sp. nov. Holotype. Female. Head, dorsal view.</p></caption><graphic xmlns:xlink="http://www.w3.org/1999/xlink" xlink:href="zookeys-858-077-g003.jpg" position="float" orientation="portrait" xlink:type="simple" id="oo_313929.jpg"/></fig></tp:treatment-sec><tp:treatment-sec sec-type="Mesosoma" id="SECID0E6JAE"><title>Mesosoma.</title><p>Pronotum shagreened, upper portion with dense fine transverse wrinkles; hind margin of lateral concavity with short transverse oblique wrinkles. Epomia indistinct. Mesoscutum (Fig. <xref ref-type="fig" rid="F4">4</xref>) finely shagreened, with relatively sparse shallow punctures, distance between punctures mostly subequal to one diameter of puncture. Notaulus weak, present on front half of mesoscutum. Scutoscutellar groove with dense longitudinal wrinkles. Scutellum and postscutellum finely shagreened. Mesopleuron (Fig. <xref ref-type="fig" rid="F5">5</xref>) with sculpture almost as that of mesoscutum, with indistinct fine punctures. Speculum very small, upper portion shagreened. Mesopleural fovea vestigial. Upper end of epicnemial carina almost reaching anterior margin of mesopleuron, at level of upper 0.6 of pronotum. Metapleuron almost flat, with sculpture as that of mesopleuron; posterior margin with short transverse wrinkles. Submetapleural carina distinct, complete. Wings (Fig. <xref ref-type="fig" rid="F6">6</xref>) slightly infuscate. Fore wing with vein 1cu-a distal to 1-M by 0.3 times length of 1cu-a. Areolet triangular, with long petiole, 0.4 times length of its height. 2m-cu slightly reclivous, connecting to posterior angle of areolet. Hind wing vein 1-cu 1.5 times as long as cu-a. Outer profiles of middle and hind tibiae with relative dense spines. Ratio of length of hind tarsomeres from first to fifth is 4.0:2.0:1.5:0.8:1.0. Tarsal claws simple, hind claw strongly thick and curved (Fig. <xref ref-type="fig" rid="F8">8</xref>). Propodeum (Fig. <xref ref-type="fig" rid="F7">7</xref>) with distinct posterior transverse and strong complete median longitudinal carinae, latter strongly constricted medially. Area between median longitudinal carinae shiny, with indistinct, irregular transverse oblique fine striae. Area petiolaris <!--PageBreak -->with irregular longitudinal wrinkles. Remainder with sculpture as that of mesopleuron. Posterolateral portion with long dense grey hairs. Propodeal spiracle circular.</p><fig id="F4" position="float" orientation="portrait"><label>Figure 4.</label><caption><p><italic><tp:taxon-name><tp:taxon-name-part taxon-name-part-type="genus" reg="Alexeter">Alexeter</tp:taxon-name-part><tp:taxon-name-part taxon-name-part-type="species" reg="beijingensis">beijingensis</tp:taxon-name-part></tp:taxon-name></italic> sp. nov. Holotype. Female. Mesoscutum and scutellum, dorsal view.</p></caption><graphic xmlns:xlink="http://www.w3.org/1999/xlink" xlink:href="zookeys-858-077-g004.jpg" position="float" orientation="portrait" xlink:type="simple" id="oo_313930.jpg"/></fig><fig id="F5" position="float" orientation="portrait"><label>Figure 5.</label><caption><p><italic><tp:taxon-name><tp:taxon-name-part taxon-name-part-type="genus" reg="Alexeter">Alexeter</tp:taxon-name-part><tp:taxon-name-part taxon-name-part-type="species" reg="beijingensis">beijingensis</tp:taxon-name-part></tp:taxon-name></italic> sp. nov. Holotype. Female. Mesosoma, lateral view.</p></caption><graphic xmlns:xlink="http://www.w3.org/1999/xlink" xlink:href="zookeys-858-077-g005.jpg" position="float" orientation="portrait" xlink:type="simple" id="oo_313931.jpg"/></fig><fig id="F6" position="float" orientation="portrait"><label>Figure 6.</label><caption><p><italic><tp:taxon-name><tp:taxon-name-part taxon-name-part-type="genus" reg="Alexeter">Alexeter</tp:taxon-name-part><tp:taxon-name-part taxon-name-part-type="species" reg="beijingensis">beijingensis</tp:taxon-name-part></tp:taxon-name></italic> sp. nov. Holotype. Female <bold>6</bold> wings <bold>6a</bold> areolet.</p></caption><graphic xmlns:xlink="http://www.w3.org/1999/xlink" xlink:href="zookeys-858-077-g006.jpg" position="float" orientation="portrait" xlink:type="simple" id="oo_313932.jpg"/></fig><fig id="F7" position="float" orientation="portrait"><label>Figure 7.</label><caption><p><italic><tp:taxon-name><tp:taxon-name-part taxon-name-part-type="genus" reg="Alexeter">Alexeter</tp:taxon-name-part><tp:taxon-name-part taxon-name-part-type="species" reg="beijingensis">beijingensis</tp:taxon-name-part></tp:taxon-name></italic> sp. nov. Holotype. Female. Propodeum, dorsal view.</p></caption><graphic xmlns:xlink="http://www.w3.org/1999/xlink" xlink:href="zookeys-858-077-g007.jpg" position="float" orientation="portrait" xlink:type="simple" id="oo_313933.jpg"/></fig><fig id="F8" position="float" orientation="portrait"><label>Figure 8.</label><caption><p><italic><tp:taxon-name><tp:taxon-name-part taxon-name-part-type="genus" reg="Alexeter">Alexeter</tp:taxon-name-part><tp:taxon-name-part taxon-name-part-type="species" reg="beijingensis">beijingensis</tp:taxon-name-part></tp:taxon-name></italic> sp. nov. Holotype. Female. Apex of hind tarsus with claw, lateral view.</p></caption><graphic xmlns:xlink="http://www.w3.org/1999/xlink" xlink:href="zookeys-858-077-g008.jpg" position="float" orientation="portrait" xlink:type="simple" id="oo_313934.jpg"/></fig></tp:treatment-sec><tp:treatment-sec sec-type="Metasoma" id="SECID0EXOAE"><title>Metasoma</title><p>(Figs <xref ref-type="fig" rid="F9">9</xref>–<xref ref-type="fig" rid="F11">11</xref>). Tergites shagreened. First tergite (Fig. <xref ref-type="fig" rid="F9">9</xref>) 2.4 times as long as apical width; median dorsal carina absent; dorsolateral carina indistinct, almost absent; spiracle distinctly convex, located slightly before mid of the tergite. Second tergite (Fig. <xref ref-type="fig" rid="F10">10</xref>) 1.1 times as long as apical width. Lateral margins of tergites 3 and 5, in dorsal view, almost parallel. Third tergite 1.1 times as long as apical width. Fourth tergite 0.8 times as long as apical width. Ovipositor sheath 0.5 times apical depth of metasoma. Ovipositor (Fig. <xref ref-type="fig" rid="F11">11</xref>) tapered from base to apex, with a large, deep, almost quadrangular notch.</p><fig id="F9" position="float" orientation="portrait"><label>Figures 9.</label><caption><p><italic><tp:taxon-name><tp:taxon-name-part taxon-name-part-type="genus" reg="Alexeter">Alexeter</tp:taxon-name-part><tp:taxon-name-part taxon-name-part-type="species" reg="beijingensis">beijingensis</tp:taxon-name-part></tp:taxon-name></italic> sp. nov. Holotype. Female. First tergite, dorsal view.</p></caption><graphic xmlns:xlink="http://www.w3.org/1999/xlink" xlink:href="zookeys-858-077-g009.jpg" position="float" orientation="portrait" xlink:type="simple" id="oo_313935.jpg"/></fig><fig id="F10" position="float" orientation="portrait"><label>Figures 10.</label><caption><p><italic><tp:taxon-name><tp:taxon-name-part taxon-name-part-type="genus" reg="Alexeter">Alexeter</tp:taxon-name-part><tp:taxon-name-part taxon-name-part-type="species" reg="beijingensis">beijingensis</tp:taxon-name-part></tp:taxon-name></italic> sp. nov. Holotype. Female. Tergites 2-8, dorsal view.</p></caption><graphic xmlns:xlink="http://www.w3.org/1999/xlink" xlink:href="zookeys-858-077-g010.jpg" position="float" orientation="portrait" xlink:type="simple" id="oo_313936.jpg"/></fig><fig id="F11" position="float" orientation="portrait"><label>Figures 11.</label><caption><p><italic><tp:taxon-name><tp:taxon-name-part taxon-name-part-type="genus" reg="Alexeter">Alexeter</tp:taxon-name-part><tp:taxon-name-part taxon-name-part-type="species" reg="beijingensis">beijingensis</tp:taxon-name-part></tp:taxon-name></italic> sp. nov. Holotype. Female. Apex of metasoma with ovipositor, lateral view.</p></caption><graphic xmlns:xlink="http://www.w3.org/1999/xlink" xlink:href="zookeys-858-077-g011.jpg" position="float" orientation="portrait" xlink:type="simple" id="oo_313937.jpg"/></fig></tp:treatment-sec><tp:treatment-sec sec-type="Coloration" id="SECID0EZRAE"><title>Coloration</title><p>(Fig. <xref ref-type="fig" rid="F1">1</xref>). Black, except for the following. Apical half of clypeus, anterior side and apical portion of fore femur red brown. Dorsoposterior portion of pronotum, fore tibia, basal halves of middle and hind tibiae except bases, mid tarsomeres 3 and 4, and hind tarsomeres 2–5 white. Apicomedian portion of scutellum yellowish white. Pterostigma and wing veins brownish black.</p><!--PageBreak --><!--PageBreak --></tp:treatment-sec><tp:treatment-sec sec-type="Comparative diagnosis" id="SECID0EFSAE"><title>Comparative diagnosis.</title><p>The new species is similar to <italic><tp:taxon-name><tp:taxon-name-part taxon-name-part-type="genus" reg="Alexeter">A.</tp:taxon-name-part><tp:taxon-name-part taxon-name-part-type="species" reg="niger">niger</tp:taxon-name-part></tp:taxon-name></italic> (Gravenhorst, 1829) in coloration: mesosoma and metasoma black; basal and apical portions of hind tibiae black, median portions white or yellowish white, but can be distinguished from the latter by the following combinations of characters: median longitudinal carina of propodeum complete, strong (absent or indistinct in <italic><tp:taxon-name><tp:taxon-name-part taxon-name-part-type="genus" reg="Alexeter">A.</tp:taxon-name-part><tp:taxon-name-part taxon-name-part-type="species" reg="niger">niger</tp:taxon-name-part></tp:taxon-name></italic>); fore wing vein 2m-cu connecting to posterior angle of areolet (basad in <italic><tp:taxon-name><tp:taxon-name-part taxon-name-part-type="genus" reg="Alexeter">A.</tp:taxon-name-part><tp:taxon-name-part taxon-name-part-type="species" reg="niger">niger</tp:taxon-name-part></tp:taxon-name></italic>); antenna, face and tegula black (antenna yellow-brown, face and tegula yellow in <italic><tp:taxon-name><tp:taxon-name-part taxon-name-part-type="genus" reg="Alexeter">A.</tp:taxon-name-part><tp:taxon-name-part taxon-name-part-type="species" reg="niger">niger</tp:taxon-name-part></tp:taxon-name></italic>).</p></tp:treatment-sec></tp:taxon-treatment>
