# Supplementary material for: A new species and new records of the genus Alexeter Förster (Hymenoptera, Ichneumonidae, Ctenopelmatinae) from Beijing with a key to Chinese species
Source: Zookeys. 2019 Jul 1;858:77–89. doi: 10.3897/zookeys.858.35012 (PMC6614147; doi:10.3897/zookeys.858.35012)
Supplement: XML Treatment for Alexeter clavator [file zookeys.858.35012-treatment3.xml]

<!DOCTYPE tp:taxon-treatment
  PUBLIC "-//TaxonX//DTD Taxonomic Treatment Publishing DTD v0 20100105//EN" "tax-treatment-NSO.dtd">
<tp:taxon-treatment xmlns:tp="http://www.plazi.org/taxpub"><tp:treatment-meta><kwd-group><label>Taxon classification</label><kwd><named-content xmlns:xlink="http://www.w3.org/1999/xlink" content-type="kingdom">Animalia</named-content></kwd><kwd><named-content xmlns:xlink="http://www.w3.org/1999/xlink" content-type="order">Hymenoptera</named-content></kwd><kwd><named-content xmlns:xlink="http://www.w3.org/1999/xlink" content-type="family">Ichneumonidae</named-content></kwd></kwd-group><mixed-citation publication-type="journal"><person-group><name><surname>Sun</surname><given-names>Shu-Ping</given-names></name><name><surname>Wang</surname><given-names>Tao</given-names></name><name><surname>Sheng</surname><given-names>Mao-Ling</given-names></name><name><surname>Zong</surname><given-names>Shi-Xiang</given-names></name></person-group><article-title>A new species and new records of the genus <italic><tp:taxon-name><tp:taxon-name-part taxon-name-part-type="genus" reg="Alexeter">Alexeter</tp:taxon-name-part></tp:taxon-name></italic> Förster (<tp:taxon-name><tp:taxon-name-part taxon-name-part-type="order">Hymenoptera</tp:taxon-name-part></tp:taxon-name>, <tp:taxon-name><tp:taxon-name-part taxon-name-part-type="family">Ichneumonidae</tp:taxon-name-part></tp:taxon-name>, <tp:taxon-name><tp:taxon-name-part taxon-name-part-type="subfamily">Ctenopelmatinae</tp:taxon-name-part></tp:taxon-name>) from Beijing with a key to Chinese species</article-title><source>Zookeys</source><day>01</day><month>7</month><year>2019</year><volume>858</volume><fpage>77</fpage><lpage>89</lpage><pub-id pub-id-type="doi">10.3897/zookeys.858.35012</pub-id></mixed-citation></tp:treatment-meta><tp:nomenclature><tp:taxon-name>
            <tp:taxon-name-part taxon-name-part-type="genus" reg="Alexeter">Alexeter</tp:taxon-name-part>
            <tp:taxon-name-part taxon-name-part-type="species" reg="clavator">clavator</tp:taxon-name-part>
          </tp:taxon-name><tp:taxon-authority>(Müller, 1776)</tp:taxon-authority></tp:nomenclature><tp:treatment-sec sec-type="material" id="SECID0EHWAE"><title>Material examined.</title><p>CHINA: 105 females, 121 males, Mt. Liupanshan, Ningxia Hui Autonomous Region, 7 July to 19 September 2005, <abbrev xmlns:xlink="http://www.w3.org/1999/xlink" xlink:title="interception traps" id="ABBRID0ENWAE" xlink:type="simple">IT</abbrev>. 1 female, Qinling, Shaanxi province, 5 July 2017, leg. Tao Li.</p></tp:treatment-sec><tp:treatment-sec sec-type="distribution" id="SECID0ERWAE"><title>Distribution.</title><p>China: Gansu, Ningxia, Shaanxi; Finland; Germany; Netherlands; Sweden; Switzerland.</p><!--PageBreak --></tp:treatment-sec></tp:taxon-treatment>
