# Supplementary material for: A new species and new records of the genus Alexeter Förster (Hymenoptera, Ichneumonidae, Ctenopelmatinae) from Beijing with a key to Chinese species
Source: Zookeys. 2019 Jul 1;858:77–89. doi: 10.3897/zookeys.858.35012 (PMC6614147; doi:10.3897/zookeys.858.35012)
Supplement: XML Treatment for Alexeter segmentarius [file zookeys.858.35012-treatment5.xml]

<!DOCTYPE tp:taxon-treatment
  PUBLIC "-//TaxonX//DTD Taxonomic Treatment Publishing DTD v0 20100105//EN" "tax-treatment-NSO.dtd">
<tp:taxon-treatment xmlns:tp="http://www.plazi.org/taxpub"><tp:treatment-meta><kwd-group><label>Taxon classification</label><kwd><named-content xmlns:xlink="http://www.w3.org/1999/xlink" content-type="kingdom">Animalia</named-content></kwd><kwd><named-content xmlns:xlink="http://www.w3.org/1999/xlink" content-type="order">Hymenoptera</named-content></kwd><kwd><named-content xmlns:xlink="http://www.w3.org/1999/xlink" content-type="family">Ichneumonidae</named-content></kwd></kwd-group><mixed-citation publication-type="journal"><person-group><name><surname>Sun</surname><given-names>Shu-Ping</given-names></name><name><surname>Wang</surname><given-names>Tao</given-names></name><name><surname>Sheng</surname><given-names>Mao-Ling</given-names></name><name><surname>Zong</surname><given-names>Shi-Xiang</given-names></name></person-group><article-title>A new species and new records of the genus <italic><tp:taxon-name><tp:taxon-name-part taxon-name-part-type="genus" reg="Alexeter">Alexeter</tp:taxon-name-part></tp:taxon-name></italic> Förster (<tp:taxon-name><tp:taxon-name-part taxon-name-part-type="order">Hymenoptera</tp:taxon-name-part></tp:taxon-name>, <tp:taxon-name><tp:taxon-name-part taxon-name-part-type="family">Ichneumonidae</tp:taxon-name-part></tp:taxon-name>, <tp:taxon-name><tp:taxon-name-part taxon-name-part-type="subfamily">Ctenopelmatinae</tp:taxon-name-part></tp:taxon-name>) from Beijing with a key to Chinese species</article-title><source>Zookeys</source><day>01</day><month>7</month><year>2019</year><volume>858</volume><fpage>77</fpage><lpage>89</lpage><pub-id pub-id-type="doi">10.3897/zookeys.858.35012</pub-id></mixed-citation></tp:treatment-meta><tp:nomenclature><tp:taxon-name>
            <tp:taxon-name-part taxon-name-part-type="genus" reg="Alexeter">Alexeter</tp:taxon-name-part>
            <tp:taxon-name-part taxon-name-part-type="species" reg="segmentarius">segmentarius</tp:taxon-name-part>
          </tp:taxon-name><tp:taxon-authority>(Fabricius, 1787)</tp:taxon-authority><xref ref-type="fig" rid="F13">Fig. 13</xref></tp:nomenclature><tp:treatment-sec sec-type="material" id="SECID0EV1AE"><title>Material examined.</title><p>CHINA: 1 male, Zhenfengshan, Helong, Jilin province, 2 August 1982, leg. Bing-Zong Ren.</p><fig id="F13" position="float" orientation="portrait"><label>Figure 13.</label><caption><p><italic><tp:taxon-name><tp:taxon-name-part taxon-name-part-type="genus" reg="Alexeter">Alexeter</tp:taxon-name-part><tp:taxon-name-part taxon-name-part-type="species" reg="segmentarius">segmentarius</tp:taxon-name-part></tp:taxon-name></italic> (Fabricius, 1787). Propodeum, dorsal view.</p></caption><graphic xmlns:xlink="http://www.w3.org/1999/xlink" xlink:href="zookeys-858-077-g013.jpg" position="float" orientation="portrait" xlink:type="simple" id="oo_313939.jpg"/></fig></tp:treatment-sec><tp:treatment-sec sec-type="distribution" id="SECID0ES2AE"><title>Distribution.</title><p>China: Gansu, Jilin; Mongolia, Russia, Europe (<xref ref-type="bibr" rid="B19">Yu et al. 2016</xref>)</p></tp:treatment-sec><ref-list><ref id="B19"><mixed-citation xmlns:xlink="http://www.w3.org/1999/xlink" xlink:type="simple"><person-group><name name-style="western"><surname>Yu</surname><given-names>DS</given-names></name><name name-style="western"><surname>van Achterberg</surname><given-names>C</given-names></name><name name-style="western"><surname>Horstmann</surname><given-names>K</given-names></name></person-group> (<year>2016</year>) Taxapad 2016, <tp:taxon-name><tp:taxon-name-part taxon-name-part-type="superfamily">Ichneumonoidea</tp:taxon-name-part></tp:taxon-name> 2015. Database on flash-drive. Nepean, Ontario. <ext-link xlink:type="simple" ext-link-type="uri" xlink:href="http://www.taxapad.com">http://www.taxapad.com</ext-link></mixed-citation></ref></ref-list></tp:taxon-treatment>
