# Supplementary material for: A new species and new records of the genus Alexeter Förster (Hymenoptera, Ichneumonidae, Ctenopelmatinae) from Beijing with a key to Chinese species
Source: Zookeys. 2019 Jul 1;858:77–89. doi: 10.3897/zookeys.858.35012 (PMC6614147; doi:10.3897/zookeys.858.35012)
Supplement: XML Treatment for Alexeter shakojiensis [file zookeys.858.35012-treatment6.xml]

<!DOCTYPE tp:taxon-treatment
  PUBLIC "-//TaxonX//DTD Taxonomic Treatment Publishing DTD v0 20100105//EN" "tax-treatment-NSO.dtd">
<tp:taxon-treatment xmlns:tp="http://www.plazi.org/taxpub"><tp:treatment-meta><kwd-group><label>Taxon classification</label><kwd><named-content xmlns:xlink="http://www.w3.org/1999/xlink" content-type="kingdom">Animalia</named-content></kwd><kwd><named-content xmlns:xlink="http://www.w3.org/1999/xlink" content-type="order">Hymenoptera</named-content></kwd><kwd><named-content xmlns:xlink="http://www.w3.org/1999/xlink" content-type="family">Ichneumonidae</named-content></kwd></kwd-group><mixed-citation publication-type="journal"><person-group><name><surname>Sun</surname><given-names>Shu-Ping</given-names></name><name><surname>Wang</surname><given-names>Tao</given-names></name><name><surname>Sheng</surname><given-names>Mao-Ling</given-names></name><name><surname>Zong</surname><given-names>Shi-Xiang</given-names></name></person-group><article-title>A new species and new records of the genus <italic><tp:taxon-name><tp:taxon-name-part taxon-name-part-type="genus" reg="Alexeter">Alexeter</tp:taxon-name-part></tp:taxon-name></italic> Förster (<tp:taxon-name><tp:taxon-name-part taxon-name-part-type="order">Hymenoptera</tp:taxon-name-part></tp:taxon-name>, <tp:taxon-name><tp:taxon-name-part taxon-name-part-type="family">Ichneumonidae</tp:taxon-name-part></tp:taxon-name>, <tp:taxon-name><tp:taxon-name-part taxon-name-part-type="subfamily">Ctenopelmatinae</tp:taxon-name-part></tp:taxon-name>) from Beijing with a key to Chinese species</article-title><source>Zookeys</source><day>01</day><month>7</month><year>2019</year><volume>858</volume><fpage>77</fpage><lpage>89</lpage><pub-id pub-id-type="doi">10.3897/zookeys.858.35012</pub-id></mixed-citation></tp:treatment-meta><tp:nomenclature><tp:taxon-name>
            <tp:taxon-name-part taxon-name-part-type="genus" reg="Alexeter">Alexeter</tp:taxon-name-part>
            <tp:taxon-name-part taxon-name-part-type="species" reg="shakojiensis">shakojiensis</tp:taxon-name-part>
          </tp:taxon-name><tp:taxon-authority>Uchida, 1930</tp:taxon-authority><xref ref-type="fig" rid="F14">Fig. 14</xref></tp:nomenclature><tp:treatment-sec sec-type="material" id="SECID0EE4AE"><title>Material examined.</title><p>CHINA: 6 females, Mentougou, Beijing, 29 August to 22 September 2008, leg. Tao Wang. 1 female, 1 male, Mentougou, Beijing, 4 August to 8 September 2009, leg. Tao Wang. 1 male, Yanqing, Beijing, 12 June 2012, leg. Shi-Xiang Zong.</p><fig id="F14" position="float" orientation="portrait"><label>Figure 14.</label><caption><p><italic><tp:taxon-name><tp:taxon-name-part taxon-name-part-type="genus" reg="Alexeter">Alexeter</tp:taxon-name-part><tp:taxon-name-part taxon-name-part-type="species" reg="shakojiensis">shakojiensis</tp:taxon-name-part></tp:taxon-name></italic><xref ref-type="bibr" rid="B17">Uchida 1930</xref>. Propodeum, dorsal view.</p></caption><graphic xmlns:xlink="http://www.w3.org/1999/xlink" xlink:href="zookeys-858-077-g014.jpg" position="float" orientation="portrait" xlink:type="simple" id="oo_313940.jpg"/></fig></tp:treatment-sec><tp:treatment-sec sec-type="distribution" id="SECID0EF5AE"><title>Distribution.</title><p>China, Korea. New record for China.</p><!--PageBreak --></tp:treatment-sec><ref-list><ref id="B17"><mixed-citation xmlns:xlink="http://www.w3.org/1999/xlink" xlink:type="simple"><person-group><name name-style="western"><surname>Uchida</surname><given-names>T</given-names></name></person-group> (<year>1930</year>) <article-title>Vierter Beitrag zur Ichneumoniden-Fauna Japans.</article-title><source>Journal of the Faculty of Agriculture, Hokkaido University</source><volume>25</volume>: <fpage>243</fpage>–<lpage>298</lpage>.</mixed-citation></ref></ref-list></tp:taxon-treatment>
